# Supplementary material for: Preventing Parastomal Hernias After Radical Cystectomy with Ileal Conduit: A Systematic Review Regarding Surgical Prophylactic Techniques
Source: J Pers Med. 2026 Jan 8;16(1):40. doi: 10.3390/jpm16010040 (PMC12842995; doi:10.3390/jpm16010040)
Supplement: Supplementary file 1 [file jpm-16-00040-s001.zip]

Archive with 4 entries (4 files):
- Supplemenary material table S2 MINORS items.pdf
- Supplementary material File S1 _ PRISMA_2020_checklist jpm-4032763.pdf
- Supplementary material File S2 _ search strategy.pdf
- Supplementary material table S1 CASP items RCTs.pdf
